# Supplementary material for: Population Serum 25-Hydroxyvitamin D Status in Kazakhstan: A Systematic Review and Meta-Analysis
Source: Diagnostics (Basel). 2026 Jun 15;16(12):1851. doi: 10.3390/diagnostics16121851 (PMC13297934; doi:10.3390/diagnostics16121851)
Supplement: Supplementary file 1 [file diagnostics-16-01851-s001.zip]

Archive with 1 entries (1 files):
- diagnostics-4342400-supplementary.pdf
